# Supplementary material for: Pharmacokinetics and Biologic Activity of Apixaban in Healthy Dogs
Source: Front Vet Sci. 2021 Jul 5;8:702821. doi: 10.3389/fvets.2021.702821 (PMC8287028; doi:10.3389/fvets.2021.702821)
Supplement: Supplementary file 5 [file Table_1.XLSX]

## Sheet: CBC (IV)
Dog	Dog 1		Dog 2		Dog 3		Dog 4		Dog 5		Dog 6
Parameter	Baseline	+24h	Baseline	+24h	Baseline	+24h	Baseline	+24h	Baseline	+24h	Baseline	+24h
HCT	56	52	54	54	52	57	53	54	54	53	53	52
Hgb	18.1	16.8	17.7	17.5	17.5	18.3	18.1	17.5	17.6	17.7	17.3	17.2
RBC	7.8	7.3	7.3	7.3	7.2	7.4	7.4	7.2	7.5	7.2	7.2	6.9
MCV	71	71	74	74	73	76	72	76	72	73	74	75
MCH	23	23	24	24	24	25	24	24	24	25	24	25
MCHC	33	32	33	32	34	32	34	32	33	33	33	33
RDW	12.2	11.9	12.7	12.4	12.9	12.3	13	12.8	13.3	12.9	12.2	12.4
WBC	10.7	9.6	8.6	8.9	6.7	7.6	6.4	13	5.8	7.1	6.7	8.8
Neut	8.5	5.6	6	5.6	4.5	5.1	4.1	8	3.7	4.1	4.6	5.8
Lymph	1.5	3.3	2	2	1.5	1.6	1.7	3.7	1.7	2.3	1.6	2
Mono	0.5	0.5	0.3	0.5	0.3	0.3	0.3	0.5	0.2	0.3	0.4	0.6
Eos	0.2	0.3	0.3	0.7	0.4	0.4	0.3	0.7	0.2	0.3	0.1	0.4
Baso	0	0	0	0	0	0	0	0.1	0	0.1	0	0
Plt	374	338	271	250	322	275	380	360	205	210	255	191
MPV	8.5	8.4	10.5	10.2	8.6	8.5	8.4	9.1	9.2	10.4	9.7	10.3

## Sheet: Chem (IV)
Dog	Dog 1		Dog 2		Dog 3		Dog 4		Dog 5		Dog 6
Parameter	Baseline	+24h	Baseline	+24h	Baseline	+24h	Baseline	+24h	Baseline	+24h	Baseline	+24h
Sodium	149	146	148	146	146	149	149	148	146	147	148	146
Potassium	3.6	4.1	4.5	4.4	4.5	4.3	4.2	4.1	4.3	4.5	4.2	4.2
Chloride	115	111	115	112	114	112	116	113	113	109	115	113
Bicarbonate	17	21	20	19	19	19	18	18	20	23	21	18
BUN	12	30	16	16	14	20	13	21	13	16	13	19
Creatinine	0.8	1	0.7	0.7	0.8	0.9	0.9	1	0.8	0.8	0.7	0.7
Calcium	10.1	10.2	10	9.9	10	9.6	10.1	10	10.1	10	9.7	8.9
Phosphate	3.6	3.3	3.7	4.4	4.4	3.6	2.7	4.1	3.3	3.9	3.5	3.7
Magnesium	1.6	1.7	1.7	1.8	1.8	1.7	1.6	1.7	1.6	1.8	1.7	1.6
TP	5.9	5.8	5.5	5.6	5.8	5.7	6.1	5.8	6	6.2	5.6	5.5
Albumin	3.9	3.4	3.7	3.5	3.7	3.7	3.9	3.8	3.9	3.9	3.5	3.4
Globulin	2	2.4	1.8	2.1	2.1	2	2.2	2	2.1	2.3	2.1	2.1
Glucose	96	93	94	100	80	85	92	52	82	58	108	39
ALT	34	30	40	45	29	30	36	86	29	45	36	114
AST	24	21	36	32	33	32	30	31	25	34	23	44
ALP	91	127	71	65	35	36	62	71	32	37	75	104
GGT	6	2	7	6	4	2	4	3	3	2	5	3
T.bili	0.1	0	0.1	0.1	0.1	0	0.1	0	0.1	0	0.1	0.1
Amylase	401	561	630	514	314	451	719	707	452	467	420	362
Lipase	85	115	107	73	123	163	128	101	152	129	189	100
Cholesterol	230	226	126	129	129	127	183	173	190	174	186	180
CK	129	107	142	145	157	158	205	144	124	228	75	161
LDH	63	57	35	25	84	46	103	45	53	153	39	139
Iron	137	141	148	83	173	71	181	79	163	127	202	69
TIBC	395	385	345	345	318	313	370	356	394	391	351	352

## Sheet: CBC (PO)
Dog	Dog 1		Dog 2		Dog 3		Dog 4		Dog 5		Dog 6
Parameter	Baseline	+30h	Baseline	+30h	Baseline	+30h	Baseline	+30h	Baseline	+30h	Baseline	+30h
HCT	53	52	45	46	52	50	52	52	57	56	53	55
Hgb	18	17	15.2	15.1	18	16.2	17.3	16.9	19	18.6	17.8	18
RBC	7.6	7.4	6	6.2	7.4	7	7.1	7.1	7.8	7.8	7	7.3
MCV	70	70	75	75	70	72	73	74	73	72	76	76
MCH	24	23	25	25	24	23	24	24	24	24	25	25
MCHC	34	33	34	33	35	32	33	32	34	33	34	33
RDW	12.4	12.6	13	13.3	12	11.9	13.4	13.4	12.8	12.9	12.9	13.1
WBC	9.4	10.8	8.1	8	7	7.6	8.4	12.1	6.4	10.1	6	8.3
Neut	7.2	7.9	6.3	5.7	5.4	6.1	5.6	7.3	4.1	6.1	3.7	5.4
Lymph	1	2	1.2	1.6	1.1	0.8	1.9	3.6	1.8	3.2	1.6	2
Mono	0.4	0.4	0.2	0.3	0.5	0.5	0.3	0.5	0.2	0.5	0.4	0.5
Eos	0.4	0.2	0.3	0.4	0	0.2	0.5	0.6	0.2	0.3	0.3	0.3
Baso	0.3	0.1	0.1	0	0	0	0	0	0.1	0	0	0
Plt	447	370	345	359	397	311	395	385	252	217	323	276
MPV	8.5	9.6	10.5	10.3	8.4	8.2	8.5	8.8	9.9	9.2	10.3	9.9

## Sheet: Chem (PO)
Dog	Dog 1		Dog 2		Dog 3		Dog 4		Dog 5		Dog 6
Parameter	Baseline	+30h	Baseline	+30h	Baseline	+30h	Baseline	+30h	Baseline	+30h	Baseline	+30h
Sodium	145	146	147	147	152	147	153	147	149	147	149	150
Potassium	3.8	3.9	4.4	4.9	3.9	4.6	4.1	4.8	4.6	4.3	4.5	4.5
Chloride	110	110	114	113	112	115	115	113	111	110	114	114
Bicarbonate	18	17	18	18	21	14	21	19	19	22	17	20
BUN	16	12	12	10	19	18	16	24	14	19	16	19
Creatinine	0.8	0.8	0.6	0.6	0.8	0.7	1	1	0.9	0.9	0.8	0.8
Calcium	10	10.2	9.4	9.7	10.1	9.8	10.1	9.7	10.4	10.2	9.5	9.7
Phosphate	2.1	3.7	3.6	3.8	4.4	3.9	3.1	3.7	3.3	2.8	3.5	3.9
Magnesium	1.5	1.7	1.6	1.7	1.7	1.7	1.8	1.7	1.7	1.7	1.7	1.8
TP	6	6.1	5.2	5.4	6.1	5.8	5.9	5.6	6.3	6	5.8	5.7
Albumin	3.6	3.6	3.2	3.4	3.9	3.5	3.8	3.5	4.1	3.9	3.6	3.6
Globulin	2.4	2.5	2	2	2.2	2.3	2.1	2.1	2.2	2.1	2.2	2.1
Glucose	99	76	95	78	98	102	99	87	90	77	92	93
ALT	36	36	35	39	27	26	40	35	27	26	35	33
AST	28	32	35	45	25	32	27	33	29	34	22	22
ALP	78	79	43	44	51	53	66	66	33	31	84	84
GGT	2	4	4	6	8	6	5	0	1	0	5	4
T.bili	0.1	0.1	0.1	0.1	0	0	0.1	0	0.1	0.1	0.1	0.1
Amylase	510	515	475	494	351	353	664	638	419	469	319	325
Lipase	88	52	58	52	134	118	95	105	112	117	84	96
Cholesterol	260	244	105	106	169	162	186	186	196	198	195	192
CK	132	257	112	265	106	170	151	341	193	178	74	94
LDH	44	126	31	237	23	51	36	171	116	154	46	43
Iron	101	129	133	156	137	111	263	156	197	183	221	141
TIBC	394	372	281	288	384	336	384	329	424	391	372	331
